# Supplementary material for: Data-Driven and Machine Learning to Screen Metal–Organic Frameworks for the Efficient Separation of Methane
Source: Nanomaterials (Basel). 2024 Jun 24;14(13):1074. doi: 10.3390/nano14131074 (PMC11243175; doi:10.3390/nano14131074)
Supplement: Supplementary file 1 [file nanomaterials-14-01074-s001.zip]

Archive with 1 entries (1 files):
- nanomaterials-3052630-supplementary.pdf
